# Supplementary material for: Identification of CBL and CIPK gene families and functional characterization of CaCIPK1 under Phytophthora capsici in pepper (Capsicum annuum L.)
Source: BMC Genomics. 2019 Oct 25;20:775. doi: 10.1186/s12864-019-6125-z (PMC6814991; doi:10.1186/s12864-019-6125-z)
Supplement: Supplementary file 1 — Additional file 1. List of the identified CBL genes in pepper. [file 12864_2019_6125_MOESM1_ESM.xls]

## Sheet: Sheet1
Additional file 1. List of the identified CBL genes in pepper
No.	Gene name	Gene ID	Chr.	ORF Length (bp)	Introns	AA	Mol. Wt. (kDa)	pI	Instability index	Localization predicted
1	CaCBL1	CA01g06560	1	642	6	213	24.37	4.95	32.24	Nucl,mito,golg,golg_plas
2	CaCBL2	CA01g33680	1	648	7	215	24.64	4.63	36.01	Chlo,cyto,mito,nucl
3	CaCBL3	CA01g34540	1	618	6	205	23.55	4.65	31.51	Nucl,cyto,mito
4	CaCBL4	CA03g19780	3	666	7	221	25.39	4.81	30.99	Chlo,cyto,nucl,mito,plas,pero
5	CaCBL5	Capana06g002832 *	6	777	8	258	29.73	4.66	52.82	Chlo,mito,cyto,vacu,nucl,extr,E.R.
6	CaCBL6	CA06g12790	6	648	7	215	24.5	4.7	36.36	Cyto,cyto_E.R.,nucl,chlo,extr
7	CaCBL7	CA07g20620	7	660	7	219	25.22	4.74	46.86	Chlo,cyto,nucl,mito,plas
8	CaCBL8	CA10g01080	10	669	7	222	25.46	4.88	39.36	Cyto,cyto_E.R.,nucl,cysk,mito
9	CaCBL9	CA12g14650	12	666	7	221	25.61	4.84	50.63	Mito,chlo,nucl,cyto_nucl
Chr: chromosome; ORF: open reading frame; AA: amino acid; Mol. Wt.: molecular weight; pI: isoelectric point. Sequenced ID which contains asterisk (*) is from Zunla-1 genome, and others without asterisk are from CM334 genome
