# Supplementary material for: Identification of CBL and CIPK gene families and functional characterization of CaCIPK1 under Phytophthora capsici in pepper (Capsicum annuum L.)
Source: BMC Genomics. 2019 Oct 25;20:775. doi: 10.1186/s12864-019-6125-z (PMC6814991; doi:10.1186/s12864-019-6125-z)
Supplement: Supplementary file 2 — Additional file 2. List of the identified CIPK genes in pepper. [file 12864_2019_6125_MOESM2_ESM.xls]

## Sheet: Sheet1
Additional file 2. List of the identified CIPK genes in pepper
No.	Gene name	Gene ID	Chr.	ORF Length (bp)	Introns	AA	Conserved domain		Mol. Wt.(kDa)	pI	Instability index	Localization predicted
							Protein kinase domain	NAF domain
1	CaCIPK1	CA01g09300	1	1443	0	480	10-264(255)	311-368(58)	54.03	9.23	35.82	Cyto,E.R.,chlo,nucl
2	CaCIPK2	CA01g12830	1	1242	10	413	13-268(256)	320-378(59)	47.41	6.06	38.33	E.R,chlo,mito,cyto
3	CaCIPK3	CA01g29520	1	1320	0	439	38-292(255)	315-374(60)	49.81	9	30.57	Cyto,chlo,cysk
4	CaCIPK4	CA02g04110	2	1208	10	401	17-272(256)	320-380(61)	45.26	9.26	37.92	Chlo,E.R.,mito
5	CaCIPK5	CA02g13810	2	1434	0	477	33-287(255)	342-398(57)	53.65	8.81	42.89	Chlo,mito, E.R.,nucl,plas
6	CaCIPK6	CA02g13820	2	1380	1	459	17-271(255)	324-383(60)	51.99	9.07	29.95	Cyto,chlo,plas,nucl,cysk_nucl,mito
7	CaCIPK7	CA03g06380	3	1323	0	440	34-291(258)	318-376(59)	49.76	8.92	39.94	Chlo,pero,mito,plas
8	CaCIPK8	CA04g00320	4	1263	0	420	35-280(246)	305-362(58)	47.61	8.86	37.02	Chlo,plas,cyto,nucl,mito,vacu
9	CaCIPK9	CA04g01600	4	1173	0	390	19-273(255)	322-380(59)	44.08	9.24	39.34	Chlo,cyto,nucl, extr,E.R.,mito
10	CaCIPK10	CA04g06920	4	1008	0	335	2-218(217)	267-325(59)	38.27	9.1	45.67	Cyto,nucl
11	CaCIPK11	Capana04g000812 *	4	1368	13	455	9-274(266)	313-376(64)	51.38	7.19	37.49	Cyto,cyto_nucl,nucl
12	CaCIPK12	CA05g15850	5	1338	0	445	12-266(255)	313-371(59)	50.01	9	30.49	Cyto,E.R.,chlo
13	CaCIPK13	CA05g16710	5	1464	10	487	26-281(256)	323-382(60)	54.81	8.01	35.68	Cyto,nucl
14	CaCIPK14	CA06g02900	6	1437	0	478	12-266(255)	301-358(58)	54.73	8.58	39.78	Chlo,nucl,cyto,cysk_nucl,mito,plas
15	CaCIPK15	CA06g02910	6	1332	1	443	14-269(256)	314-374(61)	50.5	9.02	40.34	Cyto,nucl,chl
16	CaCIPK16	CA06g25800	6	1251	0	416	10-268(259)	289-348(60)	47.88	8.58	37.95	Cyto
17	CaCIPK17	Capana06g001111 *	6	1335	0	444	20-274(255)	312-369(58)	50.34	8.8	32.03	Chlo,plas,nucl,E.R.,cyto,mito
18	CaCIPK18	CA07g02140	7	1269	0	422	14-268(255)	295-355(61)	47.71	9.18	34.58	Plas,E.R.,extr
19	CaCIPK19	Capana08g000678 *	8	1371	0	456	11-268(258)	314-372(59)	52.44	8.74	36.15	Cyto,cysk,chlo,nucl
20	CaCIPK20	CA09g17790	9	1455	13	484	11-290(280)	335-392(58)	54.94	6.62	34.46	Cyto,cyto_nucl,mito,nucl,chlo
21	CaCIPK21	CA09g18350	9	1299	0	432	14-268(255)	299-358(60)	48.45	9.06	35.55	Cyto,cysk,chlo,plas
22	CaCIPK22	Capana09g000081 *	9	1320	0	439	38-292(255)	316-372(57)	49.81	9	30.57	Cyto,chlo,cysk
23	CaCIPK23	Capana09g001339 *	9	1257	1	418	23-280(256)	292-348(57)	48.04	8.61	36.09	Cyto,nucl,chlo,cysk
24	CaCIPK24	CA10g12940	10	1326	0	441	39-293(255)	320-380(61)	49.7	9.32	30.8	Cyto,cysk,chlo,nucl
25	CaCIPK25	CA11g10690	11	1314	11	437	13-317(303)	357-415(59)	50.19	6.92	35.87	Cyto, nucl, mito,plas,chlo,E.R.
26	CaCIPK26	Capana12g000209 *	12	1521	10	506	31-286(256)	330-389(60)	57.26	6.18	40.95	Nucl,E.R.,chlo,plas,vacu
Chr: chromosome; ORF: open reading frame; AA: amino acid; Mol. Wt.: molecular weight; pI: isoelectric point. Sequenced IDs which contain asterisk (*) are from Zunla-1 genome, and others without asterisk are from CM334 genome
