# Supplementary material for: Identification of CBL and CIPK gene families and functional characterization of CaCIPK1 under Phytophthora capsici in pepper (Capsicum annuum L.)
Source: BMC Genomics. 2019 Oct 25;20:775. doi: 10.1186/s12864-019-6125-z (PMC6814991; doi:10.1186/s12864-019-6125-z)
Supplement: Supplementary file 6 — Additional file 6. MEME sequence of CaCBL. [file 12864_2019_6125_MOESM6_ESM.xls]

## Sheet: Sheet1
Additional file 6. Motif sequences of CaCBL
Motif	Width	Sequence
1	41	DKTFEEADTNQDGKIDKEEWQEFVSRNPSLLKNMTLPYLKD
2	50	QNGVIDFGEFVRALSVFHPNAPQEDKIDFSFRLYDLRQTGFIERZEVKQM
3	50	EVEALYELFKKISSSVIDDGLISKEEFQLALFKNRKKENLFADRIFDLFD
4	21	KQFPGYEDPVLLASZTAFSVS
5	21	VIALLAESEMKLSDETIESII
6	15	ITTTFPSFVFHSEVE
