# Supplementary material for: Identification of CBL and CIPK gene families and functional characterization of CaCIPK1 under Phytophthora capsici in pepper (Capsicum annuum L.)
Source: BMC Genomics. 2019 Oct 25;20:775. doi: 10.1186/s12864-019-6125-z (PMC6814991; doi:10.1186/s12864-019-6125-z)
Supplement: Supplementary file 7 — Additional file 7. MEME sequence of CaCIPK. [file 12864_2019_6125_MOESM7_ESM.xls]

## Sheet: Sheet1
Additional file 7. Motif sequences of CaCIPK
Motif	Width	Sequence
1	36	KYELGKLLGEGTFAKVYHARNIETGZSVAIKVJDKE
2	19	KILKVGMMEQIKREISVMR
3	21	LVRHPNIVELYEVMATKTKIY
4	14	MEYVKGGELFDKIA
5	50	EDLARKYFQQLISAVDYCHSRGVYHRDLKPENLLLDENGNLKVSDFGLSA
6	60	DGLLHTTCGTPAYVAPEVLNKKGYDGAKADIWSCGVILFVLLAGYLPFDDSNLMTMYKKI
7	49	YKGEFKCPPWFSPEAKKLISRILDPNPETRITIAEIMNDPWFKKGYKPV
8	14	NAFDJISLSSGLBL
9	36	KDEARFTSRKSASEIISKJEEVAKKLGFKVKKKNGK
10	35	GKLTIVAEVFEVTPSLVVVEVKKSSGDTLEYKKFY
