# Supplementary material for: Identification of CBL and CIPK gene families and functional characterization of CaCIPK1 under Phytophthora capsici in pepper (Capsicum annuum L.)
Source: BMC Genomics. 2019 Oct 25;20:775. doi: 10.1186/s12864-019-6125-z (PMC6814991; doi:10.1186/s12864-019-6125-z)
Supplement: Supplementary file 8 — Additional file 8. The Ka/Ks ratios and estimated divergence time for duplicated CaCBL and CaCIPK genes. [file 12864_2019_6125_MOESM8_ESM.xls]

## Sheet: Sheet1
Additional file 8. The Ka/Ks ratios and estimated divergence time for duplicated CaCBL and CaCIPK genes
	Gene 1	Gene 2	Ka	Ks	Ka/Ks	MYA
CaCBL segmental duplication	CaCBL1	CaCBL2	0.0966	0.7783	0.124117	63.7951
	CaCBL1	CaCBL6	0.0596	0.603	0.0988391	49.4262
	CaCBL2	CaCBL6	0.1025	0.7071	0.144958	57.959
	CaCBL7	CaCBL8	0.0315	0.8916	0.0353297	73.082
	Average		0.07255	0.745	0.100811	61.0656
	Gene 1	Gene 2	Ka	Ks	Ka/Ks	MYA
CaCIPK segmental duplication	CaCIPK2	CaCIPK25	0.0378	0.578	0.0653979	47.377
	CaCIPK6	CaCIPK9	0.1226	1.1853	0.103434	97.1557
	CaCIPK6	CaCIPK10	0.1841	1.061	0.173516	86.9672
	CaCIPK9	CaCIPK10	0.0605	0.179	0.337989	14.6721
	CaCIPK13	CaCIPK26	0.0655	1.204	0.054402	98.6885
	CaCIPK18	CaCIPK21	0.0903	1.2974	0.0696007	106.344
	Average		0.91745	0.91745	0.134056	75.2008
