# Supplementary material for: Identification of CBL and CIPK gene families and functional characterization of CaCIPK1 under Phytophthora capsici in pepper (Capsicum annuum L.)
Source: BMC Genomics. 2019 Oct 25;20:775. doi: 10.1186/s12864-019-6125-z (PMC6814991; doi:10.1186/s12864-019-6125-z)
Supplement: Supplementary file 15 — Additional file 15. Sequences of the primers used in this study. [file 12864_2019_6125_MOESM15_ESM.xls]

## Sheet: Sheet1
Additional file 15. Sequences of the primers used in this study
Gene Name	Primer Name	Primer sequence (5'to3')
CaCBL1	qRT-F	GGGCTCATTGATTTTGGT
	qRT-R	CTTCATCTCAGACTCGCATA
	CDS-F	ATGGGCTGCTTTAATTCTAAA
	CDS-R	TTATGTAGCAACTTCATCAACTTC
CaCBL2	qRT-F	AGGTGGCAAGACAACATCA
	qRT-R	TGCTTATCAGCCCATCAT
	CDS-F	ATGGGCTGTTTTAGCTCTAAG
	CDS-R	TCATGTAGCTACTTCATCAACTTC
CaCBL3	qRT-F	TTTCATCCTAATGCTTCTCA
	qRT-R	TAAAATCTGCCTCCCCAAT
	CDS-F	ATGGGTTGTGCTTTAAGGAA
	CDS-R	TCATTCTAGTGTATTCACCACAAA
CaCBL4	qRT-F	TGAATGAATCGGACTTGG
	qRT-R	TATTAGCATGAGCCTGGAC
	CDS-F	ATGGGCTGCTTTCACTCA
	CDS-R	CTATCTGGTATTAGCATGAGCC
CaCBL5	qRT-F	AGGCTATCTGATGAACTGGT
	qRT-R	GATGGGTGTCTAATAACGAAC
	CDS-F1	ATGTACCGGGTCCCATTT
	CDS-F2	ATGGATTCTACCCGCAGTT
	CDS-R	TCACAACAAATGGCTTTTCT
CaCBL6	qRT-F	GGCTAATAAGCAAGGAAGAA
	qRT-R	AAGTGCCCTAACAAAATCTC
	CDS-F	ATGGGCTGTCTTCATTCTAC
	CDS-R	TTATAGTTGGGTAGCAACTTCA
CaCBL7	qRT-F	CACAAAGCACAACGGAATC
	qRT-R	GCAAGAGTAGCAACCACCA
	CDS-F	ATGCTGCAGTGCTTAGGTT
	CDS-R	TCAGGTGTCTTCAACTCTTGA
CaCBL8	qRT-F	AGCGGAGACTGGTATGAAC
	qRT-R	GAAAGACAAAACTTGGGAAT
	CDS-F	ATGTCGCATTGCTTTGAG
	CDS-R	TCAGGTATCTGGAACTCTCG
CaCBL9	qRT-F	GGACTCCTCAAGCAGACAA
	qRT-R	TCAATCCGTCCATCTCTTT
	CDS-F	ATGCATGCACTAACGGGA
	CDS-R	TCAGTTTTCAAACACTAGTTGTGA
CaCIPK1	qRT-F	ATTGCCCCTGAAATAATACGAA
	qRT-R	AACGTTTTGCTTCTGTCGATAA
	CDS-F	CGGGATCCATGGAGAAGAAAATATTGTTCG
	CDS-R	GGGGTACCTCACACACTGGATGACAAAT
	vigs-F	GGGGTACCCCGTGGAACTCCAGCGTAT
	vigs-R	CCCTCGAGGGTTTTTGTGGGTTAGGAACTA
CaCIPK2	qRT-F	TTTGGAGTTCGTTACAGGAGGAG
	qRT-R	CTCAGGAGCAACATAGTTGGGTG
	CDS-F	ATGGATCGGAAAAAAATCA
	CDS-R	TCATTCCGCTAAAATTACTATT
CaCIPK3	qRT-F	CGACGATATTTCCAGCAGT
	qRT-R	TTAGCACCATCATAACCTTTC
	CDS-F	ATGCCAGAGATCTTAGATGACC
	CDS-R	GCTACCAGAATTTGGTCCTTC
CaCIPK4	qRT-F	CTGCACCGCTGACTATGAA
	qRT-R	TTAAGGCTAAAGCACGAGA
	CDS-F	ATGGGTTCAAGATCACATAAT
	CDS-R	AATTAAGGCTAAAGCACGAG
CaCIPK5	qRT-F	AGGGACTTAAAGCCTGAGAACAT
	qRT-R	CCACAGAAAGTATGGAACAACCC
	CDS-F	GCTCTAGAATGGCCGGCACAGCTA
	CDS-R	CGGGATCCCTCAGTATCTGACGGCAAATG
CaCIPK6	qRT-F	TTGCCATAGCCGTCAGGTC
	qRT-R	AACATAGGCTGGTGTTCCA
	CDS-F	ATGATGACAACCAAGAATGAG
	CDS-R	TCATTCTTGATTTTCAACTTG
CaCIPK7	qRT-F	AAATCCGACGAACCACCAG
	qRT-R	CCTCCAAAGAACGGGCTAA
	CDS-F	GCTCTAGAATGAACGTTAAACACCCCC
	CDS-R	CGGGGTACCAGACCCATCACTGTACCATGAA
CaCIPK8	qRT-F	CGATGCCTTTATGGAAACTTGTA
	qRT-R	CTGGTCGAGGAGTATGTTCTGTG
	CDS-F	ATGAAGGCGAAATGCAC
	CDS-R	AATTTCAATTCCTCCCATT
CaCIPK9	qRT-F	ATGGAATATGTTAAGGGTGGTGA
	qRT-R	GTGGAGGAGTCCGTCTTGTCTTT
	CDS-F	ATGAGCACGAAGGTCGC
	CDS-R	CTTAAAACTCCCCATCGAAG
CaCIPK10	qRT-F	TTCAATACGGTTGCTAAAGGGAG
	qRT-R	TTAGGTTTCCGGTTTCATCCAAG
	CDS-F	ATGAAAGTTGGCCTACTTGA
	CDS-R	ATGGTCATCATACAATTCCG
CaCIPK11	qRT-F	CGAGGAGGAAGCAACCAAC
	qRT-R	TCTGCGTAAGGAAGCGTGT
	CDS-F	ATGGTGGTAAGGAAAGTTGG
	CDS-R	TCCTTGTTTTTGTAACCCTTG
CaCIPK12	qRT-F	CTTGCTGAGTTCAAATTCCCTAA
	qRT-R	TTGGCTATCGAAATCCTTGTATG
	CDS-F	ATGGAGAAGAAAGGAAATGTAGTA
	CDS-R	ACTATTAATTGGCTGCTCGC
CaCIPK13	qRT-F	CCTTATCAATGCCTTTCAG
	qRT-R	ACTTTCAACCTTCCGTGTC
	CDS-F	ATGGTATTGGTACAACAGGA
	CDS-R	TCACAACAAATCATCGGTAGTA
CaCIPK14	qRT-F	AAGAGGATGTCGCACGGAAGTAT
	qRT-R	TCTTGGCGCTTTGACTCAACTAG
	CDS-F	ATGGCCAATAAAGGAGGTATAC
	CDS-R	TCAAGGTAACTGCTCTTGCTG
CaCIPK15	qRT-F	GGAAGACGGTAAGCCTCAGAAAC
	qRT-R	CCTGAGAGGTCTAAGCCCATTGAGA
	CDS-F	GCTCTAGAATGGCCACAACCTCATCA
	CDS-R	CGGGATCCTAAATTCACCTCTTTGGAAATT
CaCIPK16	qRT-F	ATGGGAAGGCTATTAGGACAAGG
	qRT-R	GATATTTCTCGAATGATTTGCTCCA
	CDS-F	ATGCCGGAGAAACTCCTAT
	CDS-R	CTAGCTATCGGAATCCTCAA
CaCIPK17	qRT-F	ATATTATGATCGCTGGTTATTTCCC
	qRT-R	CATCAATCGTTATTCTCGTCCCT
	CDS-F	ATGGAACAAGAAACAGATCATA
	CDS-R	TTAATCTCCGCCATTATTCT
CaCIPK18	qRT-F	TGTTGGAACCGAACCCTAA
	qRT-R	AGCGAAATGATGTGAAATGC
	CDS-F	ATGGCACCAGAAGAAAGAT
	CDS-R	CTATTTTGTTGTTGTCCAAAC
CaCIPK19	qRT-F	GGGGTAATCTTGTATGTGCT
	qRT-R	GTGGCAATGCGAGATCCTT
	CDS-F	ATGGAGGAGAGACAATTGCT
	CDS-R	CTATTGCTCCAACACCTGC
CaCIPK20	qRT-F	TTTGTGGAACGCCAGCATA
	qRT-R	ATCGGAAGAAATCCATTTAGGAC
	CDS-F	GCTCTAGAATGAAGAAAGTGAAGAGAAAGC
	CDS-R	CGGGATCCTGAAAAAGCTATTGAGTTCGT
CaCIPK21	qRT-F	GGAGTTTGTCGCTGGAGGA
	qRT-R	CCCGCAAGTGGTATAGAGGA
	CDS-F	ATGGCGCCGGAAGAAAAAT
	CDS-R	AGCAAGTGATGAATTCTCAGGTGC
CaCIPK22	qRT-F	GCAGTCCATCCCTACTATCC
	qRT-R	GAAGATTTTCTGTTTGCCG
	CDS-F	ATGCCAGAGATCTTAGATGACC
	CDS-R	GCTACCAGAATTTGGTCCTTC
CaCIPK23	qRT-F	AAACGTGAAATCTCCGTAA
	qRT-R	CTATGATAAACACCACGACTA
	CDS-F	ATGCCTGAGATCGAACAAT
	CDS-R	CTACTGGAAACCTGCAAGAC
CaCIPK24	qRT-F	TTTCAGCAGCGTCACCAGA
	qRT-R	CCATTTCGCCCTTCAACTC
	CDS-F	ATGCCAGAGATCTTACGTAGC
	CDS-R	AGAATTCACTTAACTCTGGCTT
CaCIPK25	qRT-F	TCCCAACTATGTTGCTCCT
	qRT-R	CTTGAACCACTCATCCTCC
	CDS-F	ATGAATCAGGCAAAAATCAAG
	CDS-R	TAGGAATCTACATGCCAATTG
CaCIPK26	qRT-F	AGCCAATCTTTCAATAGTAGCA
	qRT-R	AGTGTCTGAGGTTCGAGGA
	CDS-F	ATGGTAATAATACAGCAACAACA
	CDS-R	TTAGGTTGGCTGGAGTTCT
β-actin	qRT-F	AGGGATGGGTCAAAAGGATGC
	qRT-R	GAGACAACACCGCCTGAATAGC
CaPR1	qRT-F	TGGAGACTGCAGGATGCAACACT
	qRT-R	TACCACCCATTGTTGCACCGAAC
CaDEF1	qRT-F	CAAGGGAGTATGTGCTAGTGAGAC
	qRT-R	TGCACAGCACTATCATTGCATAC
CaSAR82	qRT-F	CAGGGAGATGAATTCTGAGGC
	qRT-R	CATATGAACCTCTATGGATTTCTG
CaCAT	qRT-F	TCCCACAAGATTACAGGCAC
	qRT-R	ATGATTTGTTCCACCAACCTTA
CaPO1	qRT-F	F- GGCGCCAGGATTGCTGACAA
	qRT-R	R-GTGGACATAATCCTCGAAGC
